# Supplementary material for: A Population-Based Cohort Study of the Association between Visual Loss and Risk of Suicide and Mental Illness in Taiwan
Source: Healthcare (Basel). 2023 May 18;11(10):1462. doi: 10.3390/healthcare11101462 (PMC10218556; doi:10.3390/healthcare11101462)
Supplement: Supplementary file 1 [file healthcare-11-01462-s001.zip]

Archive with 1 entries (1 files):
- healthcare-2376096-supplementary.pdf
